# Supplementary material for: Localizing potentially active post-transcriptional regulations in the Ewing's sarcoma gene regulatory network
Source: BMC Syst Biol. 2010 Nov 2;4:146. doi: 10.1186/1752-0509-4-146 (PMC2987883; doi:10.1186/1752-0509-4-146)
Supplement: Additional file 2 — Modified interaction graph. 'Additional file 2.cvs' contains the network which includes all modifications as described in the text of the paper. It is also in a BioQuali-readable format of interaction network representation. [file 1752-0509-4-146-S2.CSV]

CCNA__CDK2 -> ANAPC11_ANAPC2 +
CCNA__CDK2 -> ANAPC11_ANAPC2_FZR1 -
CCNA__CDK2 -> cell_cycle_G2 +
CCNA__CDK2 -> E2F1 -
CCNA__CDK2 -> E2F2 -
CCNA__CDK2 -> E2F3 -
CCNA__CDK2 -> FZR1_p +
CCNA__p_CDC2 -> CCNA__p +
CCNA__p_CDC2 -> CDC2 +
CCNA__p_CDK2 -> CCNA__p +
CCNA__p_CDK2 -> CDK2 +
CCND__CDK4_CDK6 -> E2F1_E2F2_E2F3_E2F4_RB1_p +
CCND__CDK4_CDK6 -> E2F4_E2F5_RBL2_p +
CCND__CDK4_CDK6 -> CDKN1A -
CCND__CDK4_CDK6 -> CDKN1B -
CCND__p_CDK4_CDK6 -> CCND__p +
CCND__p_CDK4_CDK6 -> CDK4 +
CCND__p_CDK4_CDK6 -> CDK6 +
CCNE__CDK2 -> CCNE__p_CDK2 +
CCNE__CDK2 -> E2F1_E2F2_E2F3_E2F4_RB1_p +
CCNE__CDK2 -> E2F4_E2F5_RBL2_p +
CCNE__CDK2 -> ANAPC11_ANAPC2 +
CCNE__CDK2 -> ANAPC11_ANAPC2_FZR1 -
CCNE__CDK2 -> CCNE_ -
CCNE__CDK2 -> MDM2_RB1_TP53 -
CCNE__CDK2 -> cell_cycle_S +
CCNE__CDK2 -> CDC25A +
CCNE__CDK2 -> CDKN1B +
CCNE__CDK2 -> CDKN1B_p +
CCNE__CDK2 -> E2F5_p +
CCNE__CDK2 -> FZR1_p +
CCNE__p_CDK2 -> CCNE__p +
CCNE__p_CDK2 -> CDK2 +
E2F1_E2F2_E2F3_E2F4_RB1 -> cell_cycle_S -
E2F1_E2F2_E2F3_E2F4_RB1_p -> E2F1 +
E2F1_E2F2_E2F3_E2F4_RB1_p -> E2F2 +
E2F1_E2F2_E2F3_E2F4_RB1_p -> E2F3 +
E2F1_E2F2_E2F3_E2F4_RB1_p -> E2F4 +
E2F4_E2F5_RBL_ -> cell_cycle_S -
E2F4_E2F5_RBL1 -> cell_cycle_S -
E2F4_E2F5_RBL2 -> cell_cycle_S -
E2F4_E2F5_RBL2_p -> E2F4 +
E2F4_E2F5_RBL2_p -> E2F5 +
RAS -> E2F4_E2F5_RBL1 -
RAS -> E2F4_E2F5_RBL2 -
RAS -> E2F4_RB1 -
RAS -> PIK3C_ +
RAS -> CDKN2A +
RAS -> IGFBP3 -
RAS -> PDGFRB -
RAS -> RAF1 +
ANAPC11_ANAPC2 -> ANAPC11_ANAPC2_CDC20 +
ANAPC11_ANAPC2 -> ANAPC11_ANAPC2_FZR1 +
ANAPC11_ANAPC2_CDC20 -> CCNA__p -
ANAPC11_ANAPC2_CDC20 -> ANAPC11_ANAPC2_FZR1 +
ANAPC11_ANAPC2_CDC20 -> CCNB1_p -
ANAPC11_ANAPC2_FZR1 -> CCNA__p -
ANAPC11_ANAPC2_FZR1 -> ANAPC11_ANAPC2_CDC20 -
ANAPC11_ANAPC2_FZR1 -> ANAPC11_ANAPC2_FZR1 +
ANAPC11_ANAPC2_FZR1 -> CUL1_RBX1_SKP1 +
ANAPC11_ANAPC2_FZR1 -> CUL1_RBX1_SKP1_SKP2 -
BTRC_CUL1_RBX1_SKP1 -> ANAPC11_ANAPC2_CDC20 +
BTRC_CUL1_RBX1_SKP1 -> NFKB_ -
BTRC_CUL1_RBX1_SKP1 -> WEE1 -
CCNB1_CDC2 -> cell_cycle_M +
CCNB1_p_CDC2 -> CCNB1_p +
CCNB1_p_CDC2 -> CDC2 +
CCNE_ -> CCNE__CDK2 +
CCNE_ -> CCNE_ -
CCNH_CDK7 -> CCNA__CDC2 +
CCNH_CDK7 -> CCNA__CDK2 +
CCNH_CDK7 -> CCND__CDK4_CDK6 +
CCNH_CDK7 -> CCNE__CDK2 +
CCNH_CDK7 -> CCNB1_CDC2 +
CDKN1_ -> CCNA__CDC2 -
CDKN1_ -> CCNA__CDK2 -
CDKN1_ -> CCND__CDK4_CDK6 +
CDKN1_ -> CCNE__CDK2 -
CDKN2_ -> CCND__CDK4_CDK6 -
CUL1_FBXW7_RBX1_SKP1 -> CCNE__p -
CUL1_FBXW7_RBX1_SKP1 -> JUN -
CUL1_FBXW7_RBX1_SKP1 -> MYC -
CUL1_RBX1_SKP1 -> BTRC_CUL1_RBX1_SKP1 +
CUL1_RBX1_SKP1 -> CUL1_FBXW7_RBX1_SKP1 +
CUL1_RBX1_SKP1 -> CUL1_RBX1_SKP1_SKP2 +
CUL1_RBX1_SKP1_SKP2 -> CCNA__p -
CUL1_RBX1_SKP1_SKP2 -> CCND__p -
CUL1_RBX1_SKP1_SKP2 -> CCNE__p -
CUL1_RBX1_SKP1_SKP2 -> CCNE_ -
CUL1_RBX1_SKP1_SKP2 -> CCND1 -
CUL1_RBX1_SKP1_SKP2 -> CCND2 -
CUL1_RBX1_SKP1_SKP2 -> CCND3 -
CUL1_RBX1_SKP1_SKP2 -> CDKN1A -
CUL1_RBX1_SKP1_SKP2 -> CDKN1B_p -
CUL1_RBX1_SKP1_SKP2 -> CDKN1C -
CUL1_RBX1_SKP1_SKP2 -> E2F1 -
CUL1_RBX1_SKP1_SKP2 -> FOXO1 -
CUL1_RBX1_SKP1_SKP2 -> MYC -
CUL1_RBX1_SKP1_SKP2 -> RBL2 -
E2F2_RB1 -> cell_cycle_S -
E2F4_RB1 -> cell_cycle_S -
MAP2K1_MAP2K2 -> MAPK1 +
MAP2K1_MAP2K2 -> MAPK3 +
MDM2_RB1_TP53 -> TP53 +
NFKB_ -> apoptosis -
NFKB_ -> CTSB -
NFKB_ -> mRNA_CCND1 +
NFKB_ -> mRNA_CFLAR +
NFKB_ -> mRNA_IER3 +
PIK3C_ -> AKT1 +
PIK3C_ -> mRNA_FOXO1 -
PIK3R_ -> RAC_ +
RAC_ -> RHO_ +
RAC_ -> cell_migration +
RHO_ -> cell_migration +
TGFB_ -> CDKN1B +
TGFB_ -> CDKN1C -
TGFB_ -> mRNA_CDKN1A +
TGFB_ -> mRNA_IGFBP3 +
TGFB_ -> mRNA_MYC -
TNF_ -> mRNA_IGFBP3 +
TNFRSF1A_RPAIN -> NFKB_ +
TNFRSF1A_RPAIN -> CASP10 +
TNFRSF1A_RPAIN -> CASP8 +
TNFRSF1A_TRAF2 -> NFKB_ +
TNFRSF1A_TRAF2 -> CASP10 +
TNFRSF1A_TRAF2 -> CASP8 +
cell_cycle_anaphase -> CCNB1_p_CDC2 +
cell_cycle_M -> CCNA__p_CDC2 +
cell_cycle_M -> CCNA__p_CDK2 +
AKT1 -> E2F1_E2F2_E2F3_E2F4_RB1_p +
AKT1 -> GSK3_ +
AKT1 -> BAD_p +
AKT1 -> CASP9 -
AKT1 -> CDKN1A -
AKT1 -> FOXO1 -
AKT1 -> FOXO3 -
AKT1 -> MDM2 +
AKT1 -> mRNA_CCND1 +
AKT1 -> mRNA_CDKN1B -
AKT1 -> mRNA_MYC +
ANAPC11 -> ANAPC11_ANAPC2 +
ANAPC2 -> ANAPC11_ANAPC2 +
APAF1 -> CASP9 +
BAD -> BAD_p +
BAD -> BCL2 -
BAD -> BCL2L1 -
BAD -> CYCS +
BAD_p -> BCL2 +
BAD_p -> BCL2L1 +
BAX -> CYCS +
BCL2 -> BAX -
BCL2 -> BID -
BCL2L1 -> BAX -
BCL2L1 -> BID -
BCL2L11 -> BAX +
BCL2L11 -> BCL2 -
BCL2L11 -> BCL2L1 -
BID -> BAX +
BID -> BCL2 -
BTRC -> BTRC_CUL1_RBX1_SKP1 +
CASP3 -> RAS +
CASP3 -> apoptosis +
CASP3 -> CDKN1A -
CASP8 -> NFKB_ +
CASP8 -> CASP3 +
CASP8 -> CTSB +
CASP9 -> CASP3 +
CCNA1 -> CCNA__CDC2 +
CCNA1 -> CCNA__CDK2 +
CCNA2 -> CCNA__CDC2 +
CCNA2 -> CCNA__CDK2 +
CCNB1 -> CCNB1_CDC2 +
CCND1 -> CCND__CDK4_CDK6 +
CCND2 -> CCND__CDK4_CDK6 +
CCND3 -> CCND__CDK4_CDK6 +
CCNH -> CCNH_CDK7 +
CDC2 -> CCNA__CDC2 +
CDC2 -> ANAPC11_ANAPC2_CDC20 +
CDC2 -> CCNB1_CDC2 +
CDC20 -> ANAPC11_ANAPC2_CDC20 +
CDC25A -> CCNA__CDK2 +
CDC25A -> CCNE__CDK2 +
CDK2 -> CCNA__CDK2 +
CDK2 -> CCNE__CDK2 +
CDK4 -> CCND__CDK4_CDK6 +
CDK6 -> CCND__CDK4_CDK6 +
CDK7 -> CCNH_CDK7 +
CDKN2A -> E2F4_E2F5_RBL1 +
CDKN2A -> E2F4_E2F5_RBL2 +
CDKN2A -> E2F4_RB1 +
CDKN2A -> MDM2 -
CFLAR -> NFKB_ +
CFLAR -> CASP8 -
CFLAR -> MAPK1 +
CFLAR -> MAPK3 +
CRADD -> apoptosis +
CREBBP -> E2F1 +
CREBBP -> E2F2 +
CREBBP -> E2F3 +
CREBBP -> E2F4 +
CREBBP -> E2F5 +
CREBBP -> E2F6 +
CREBBP -> E2F7 +
CREBBP -> E2F8 +
CREBBP -> FOXO1 -
CREBBP -> TP53 +
CTSB -> apoptosis +
CTSB -> BAX +
CTSB -> BID +
CUL1 -> CUL1_RBX1_SKP1 +
CYCS -> APAF1 +
E2F1 -> cell_cycle_S +
E2F1 -> mRNA_CCNE_ +
E2F1 -> mRNA_APAF1 +
E2F1 -> mRNA_CCNA1 +
E2F1 -> mRNA_CCNA2 +
E2F1 -> mRNA_CCND3 +
E2F1 -> mRNA_CDKN2A +
E2F1 -> mRNA_CDKN2C +
E2F1 -> mRNA_E2F1 +
E2F1 -> mRNA_E2F6 +
E2F1 -> mRNA_E2F7 +
E2F1 -> mRNA_E2F8 +
E2F1 -> mRNA_FOXO1 +
E2F1 -> mRNA_FOXO3 +
E2F1 -> mRNA_RB1 +
E2F1 -> mRNA_RBL1 +
E2F1 -> mRNA_TP73 +
E2F2 -> cell_cycle_S +
E2F2 -> mRNA_CCNE_ +
E2F2 -> mRNA_APAF1 +
E2F2 -> mRNA_CCNA1 +
E2F2 -> mRNA_CCNA2 +
E2F2 -> mRNA_CDKN2A +
E2F2 -> mRNA_CDKN2C +
E2F2 -> mRNA_E2F1 +
E2F2 -> mRNA_RB1 +
E2F2 -> mRNA_RBL1 +
E2F2 -> mRNA_TP73 +
E2F3 -> cell_cycle_S +
E2F3 -> mRNA_CCNE_ +
E2F3 -> mRNA_CCNA1 +
E2F3 -> mRNA_CCNA2 +
E2F3 -> mRNA_E2F1 +
E2F4 -> cell_cycle_S +
E2F4 -> mRNA_E2F1 -
E2F4 -> mRNA_E2F7 -
E2F4 -> mRNA_E2F8 -
E2F5 -> cell_cycle_S -
E2F5_p -> CREBBP +
E2F5_p -> EP300 +
E2F6 -> cell_cycle_S -
E2F7 -> cell_cycle_S -
E2F7 -> mRNA_CCNE_ -
E2F7 -> mRNA_CCNA1 -
E2F7 -> mRNA_CCNA2 -
E2F7 -> mRNA_E2F8 -
E2F8 -> cell_cycle_S -
E2F8 -> mRNA_CCNE_ -
E2F8 -> mRNA_CCNA1 -
E2F8 -> mRNA_CCNA2 -
E2F8 -> mRNA_E2F1 -
ECM1 -> PDGFRB +
ECM2 -> PDGFRB +
EP300 -> E2F1 +
EP300 -> E2F2 +
EP300 -> E2F3 +
EP300 -> E2F4 +
EP300 -> E2F5 +
EP300 -> E2F6 +
EP300 -> E2F7 +
EP300 -> E2F8 +
EP300 -> mRNA_IER3 +
EP300 -> TP53 +
EP300 -> TP73 +
EWS_FLI1 -> mRNA_CCNE_ +
EWS_FLI1 -> mRNA_CCND1 +
EWS_FLI1 -> mRNA_IGFBP3 -
EWS_FLI1 -> mRNA_MYC +
EWS_FLI1 -> mRNA_TGFBR2 -
FADD -> CASP8 +
FAS -> FADD +
FASLG -> FAS +
FBXW7 -> CUL1_FBXW7_RBX1_SKP1 +
FOXO1 -> apoptosis +
FOXO3 -> apoptosis +
FOXO3 -> mRNA_BCL2L11 +
FZR1 -> ANAPC11_ANAPC2_FZR1 +
GRB2 -> SOS1 +
GRB2 -> SOS2 +
GSK3B -> CCND__p_CDK4_CDK6 +
hDNp73 -> TP53 -
IER3 -> IER3_p +
IER3 -> MAPK1 +
IER3 -> MAPK3 +
IER3_p -> CYCS -
IGF1 -> PIK3C_ +
IGF1 -> CASP9 -
IGF1 -> MAPK1 +
IGF1 -> MAPK10 +
IGF1 -> MAPK3 +
IGF1 -> MAPK8 +
IGF1 -> MAPK9 +
IGF1 -> mRNA_AKT1 +
IGF1 -> mRNA_BCL2L1 +
IGF2 -> mRNA_CDKN1C -
IGFBP3 -> IGF1 -
IGFBP3 -> IGF2 -
IGFBP3 -> mRNA_BCL2 -
IGFBP3 -> mRNA_CDKN1A +
JUN -> mRNA_BCL2L11 +
JUN -> mRNA_CCND1 +
JUN -> mRNA_FAS -
JUN -> mRNA_FASLG +
JUN -> mRNA_TP53 -
MAP3K14 -> NFKB_ +
MAPK1 -> BAD_p +
MAPK1 -> BCL2L11 -
MAPK1 -> IER3_p +
MAPK1 -> MCL1 +
MAPK1 -> mRNA_BAX +
MAPK1 -> mRNA_BCL2L1 +
MAPK1 -> MYC +
MAPK1 -> TNFRSF1A +
MAPK1 -> TP53 +
MAPK1 -> TP73 +
MAPK10 -> JUN +
MAPK10 -> MCL1 -
MAPK10 -> SFN_p +
MAPK10 -> TP53 +
MAPK3 -> BAD_p +
MAPK3 -> BCL2L11 -
MAPK3 -> IER3_p +
MAPK3 -> MCL1 +
MAPK3 -> mRNA_BAX +
MAPK3 -> mRNA_BCL2L1 +
MAPK8 -> BAD_p +
MAPK8 -> JUN +
MAPK8 -> SFN_p +
MAPK8 -> TP53 +
MAPK9 -> JUN +
MAPK9 -> SFN_p +
MAPK9 -> TP53 +
MCL1 -> BAX -
MCL1 -> BCL2L11 -
MDM2 -> TP53 -
MDM2 -> TP73 -
mRNA_RAS -> RAS +
mRNA_CCNE_ -> CCNE_ +
mRNA_NFKB_ -> NFKB_ +
mRNA_PIK3R_ -> PIK3R_ +
mRNA_PIK3C_ -> PIK3C_ +
mRNA_RAC_ -> RAC_ +
mRNA_RHO_ -> RHO_ +
mRNA_TGFB_ -> TGFB_ +
mRNA_TNF_ -> TNF_ +
mRNA_AKT1 -> AKT1 +
mRNA_APAF1 -> APAF1 +
mRNA_BAX -> BAX +
mRNA_BCL2 -> BCL2 +
mRNA_BCL2L1 -> BCL2L1 +
mRNA_BCL2L11 -> BCL2L11 +
mRNA_CCNA1 -> CCNA1 +
mRNA_CCNA2 -> CCNA2 +
mRNA_CCND1 -> CCND1 +
mRNA_CCND2 -> CCND2 +
mRNA_CCND3 -> CCND3 +
mRNA_CDK7 -> CDK7 +
mRNA_CDKN1A -> CDKN1A +
mRNA_CDKN1B -> CDKN1B +
mRNA_CDKN1C -> CDKN1C +
mRNA_CDKN2A -> CDKN2A +
mRNA_CDKN2C -> CDKN2C +
mRNA_CFLAR -> CFLAR +
mRNA_CYCS -> CYCS +
mRNA_E2F1 -> E2F1 +
mRNA_E2F5 -> E2F5 +
mRNA_E2F6 -> E2F6 +
mRNA_E2F7 -> E2F7 +
mRNA_E2F8 -> E2F8 +
mRNA_ECM1 -> ECM1 +
mRNA_ECM2 -> ECM2 +
mRNA_FAS -> FAS +
mRNA_FASLG -> FASLG +
mRNA_FBXW7 -> FBXW7 +
mRNA_FOXO1 -> FOXO1 +
mRNA_FOXO3 -> FOXO3 +
mRNA_hDNp73 -> hDNp73 +
mRNA_IER3 -> IER3 +
mRNA_IGF1 -> IGF1 +
mRNA_IGF2 -> IGF2 +
mRNA_IGFBP3 -> IGFBP3 +
mRNA_JUN -> JUN +
mRNA_MAPK8 -> MAPK8 +
mRNA_MDM2 -> MDM2 +
mRNA_MYC -> MYC +
mRNA_MYCBP -> MYCBP +
mRNA_PDGFRB -> PDGFRB +
mRNA_PRKCB1 -> PRKCB1 +
mRNA_RASA1 -> RASA1 +
mRNA_RB1 -> RB1 +
mRNA_RBL1 -> RBL1 +
mRNA_RBL2 -> RBL2 +
mRNA_SFN -> SFN +
mRNA_SKP2 -> SKP2 +
mRNA_SOS2 -> SOS2 +
mRNA_TGFBR2 -> TGFBR2 +
mRNA_TNFAIP3 -> TNFAIP3 +
mRNA_TNFRSF1A -> TNFRSF1A +
mRNA_TP53 -> TP53 +
mRNA_TP73 -> TP73 +
mRNA_WEE1 -> WEE1 +
MYC -> CDKN2A +
MYC -> mRNA_CCNE_ +
MYC -> mRNA_CCND1 +
MYC -> mRNA_CCND2 +
MYC -> mRNA_IER3 +
MYC -> TP73 -
MYCBP -> MYC +
PDGFB -> PDGFRB +
PDGFRB -> PIK3R_ +
PDGFRB -> GRB2 +
PKMYT1 -> CCNA__CDC2 -
PKMYT1 -> CCNB1_CDC2 -
PRKC_ -> RAF1 +
PRKCB1 -> E2F1_E2F2_E2F3_E2F4_RB1_p +
PRKCB1 -> MAPK1 +
PRKCB1 -> MAPK3 +
PRKCB1 -> RB1_p +
PTPN11 -> GRB2 +
PTPN11 -> PDGFRB +
RAF1 -> MAP2K1_MAP2K2 +
RAF1 -> BAD_p +
RAF1 -> MAPK10 +
RAF1 -> MAPK8 +
RAF1 -> MAPK9 +
RAF1 -> RB1 -
RASA1 -> RAS -
RASA1 -> PDGFRB -
RBL1 -> MYC -
RBX1 -> CUL1_RBX1_SKP1 +
RPAIN -> NFKB_ +
RPAIN -> CRADD +
SFN -> CCNB1_CDC2 -
SFN -> BAX -
SFN_p -> BAX +
SKP1 -> CUL1_RBX1_SKP1 +
SKP2 -> CUL1_RBX1_SKP1_SKP2 +
SKP2 -> mRNA_MYC +
SOS1 -> RAS +
SOS2 -> RAS +
SOS2 -> RAC_ +
TNFAIP3 -> RPAIN -
TNFRSF1A -> TNFRSF1A_RPAIN +
TNFRSF1A -> TNFRSF1A_TRAF2 +
TNFRSF1A -> CTSB +
TNFSF15 -> NFKB_ +
TNFSF15 -> MAPK10 +
TNFSF15 -> MAPK8 +
TNFSF15 -> MAPK9 +
TNFSF18 -> MAP3K14 +
TNFSF18 -> TRAF2 +
TP53 -> AKT1 -
TP53 -> BCL2 -
TP53 -> BCL2L1 -
TP53 -> mRNA_APAF1 +
TP53 -> mRNA_BAX +
TP53 -> mRNA_CDKN1A +
TP53 -> mRNA_CDKN2A -
TP53 -> mRNA_FAS +
TP53 -> mRNA_hDNp73 +
TP53 -> mRNA_IER3 +
TP53 -> mRNA_IGFBP3 +
TP53 -> mRNA_MDM2 +
TP53 -> mRNA_SFN +
TP53 -> mRNA_WEE1 -
TP73 -> mRNA_BAX +
TP73 -> mRNA_CDKN1C +
TP73 -> mRNA_PDGFRB -
TRAF2 -> NFKB_ +
TRAF2 -> RPAIN +
WEE1 -> CCNA__CDC2 -
WEE1 -> CCNA__CDK2 -
WEE1 -> CCNE__CDK2 -
WEE1 -> CCNB1_CDC2 -
