# Supplementary material for: Localizing potentially active post-transcriptional regulations in the Ewing's sarcoma gene regulatory network
Source: BMC Syst Biol. 2010 Nov 2;4:146. doi: 10.1186/1752-0509-4-146 (PMC2987883; doi:10.1186/1752-0509-4-146)
Supplement: Additional file 3 — Results of statistical analysis of microarray data [21]. 'Additional file 3.xls' comprises calculated slopes, variations and corresponding p-values for microarray data of gene responses on both inhibition and recovery of EWS-FLI1. All the transcript variants of genes present in our network model were grouped and the statistical tests were applied to such 'gene' data rather than 'transcript variant' data, to give a comprehensive picture of gene behaviors. [file 1752-0509-4-146-S3.XLS]

## Sheet: Statistics_Inhib&observ set_PUB
	EWS-FLI1 treatment
	INHIBITION												INHIBITION		RESCUE								RESCUE
	Linear Regression						Student's t-test						Data set of observations		Linear Regression				Student's t-test				Data set of observations
		EF2		EF4				EF2		EF4
	HUGO names	Slope	p-value	Slope	p-value		HUGO names	Variation	p-value	Variation	p-value		EWS-FLI1 = -		HUGO names	Slope	p-value		HUGO names	Variation	p-value		EWS-FLI1 = +
	CCNE2	0.0670719	0.000877835	0.0075426	0.738181		AKT1	1.03466	0.0366167	0.315527	5.08013e-05		(.RAS) = +		AKT1	-0.00810292	0.0353233		BCL2L11	0.237361	0.0175911		(.RAS) = -
	CDKN1A	0.205497	0.00669773	0.161632	0.00988067		BAD	0.545726	0.00460486	0.139655	0.00374645		(NFKB.) = +		ANAPC2	-0.00400161	0.034325		CCNE2	-0.575938	0.0411862		(NFKB.) = -
	CYCS	-0.0670608	0.0320572	-0.0298435	0.0840574		BCL2L1	0.313052	0.0390203	-0.22387	0.000180889		(PIK3C.) = +		CCNE1	-0.00992136	0.0356731		CDKN1C	0.0684302	0.0461749		(PIK3R.) = +
	ECM1	0.152745	0.0198078	0.0916019	0.145048		BID	-1.03267	0.000206659	-0.0282171	0.414066		(PIK3R.) = -		CDK7	-0.0120812	0.0303329		CDKN2A	0.205705	0.0411071		(RAC.) = -
	ECM2	0.00688444	0.0233984	-0.0255774	0.357672		CASP8	0.158661	0.00536206	-0.0174185	0.459391		(PRKC.) = +		ECM1	-0.015651	0.000615506		CDKN2D	0.170506	0.0474717		(RHO.) = -
	FAS	-0.202977	2.9822e-05	-0.0805339	0.0786003		CCNA1	-0.402897	0.0218711	0.339983	0.00109978		(RAC.) = +		FBXW7	0.00417461	0.0287697		E2F5	0.307491	0.00983701		(TGFB.) = -
	PFAS	-0.191975	0.0123877	-0.055948	0.194672		CCNA2	-1.21458	1.7202e-05	-0.99058	0.00224426		(RHO.) = +		IER3	-0.028312	0.0463572		FASLG	0.171366	0.0407023		(TNF.) = -
	IER3	0.544584	0.00415007	0.449555	0.0207015		CCNB1	-0.530556	0.0112655	-1.30318	0.00120188		(TGFB.) = +		IGF1	0.0180612	0.0148753		FOXO3	0.161292	0.0325169		AKT1 = -
	IGFBP3	0.839255	6.50833e-07	0.436902	0.00387432		CCND1	-0.121514	0.000200721	-0.343698	0.0209973		(TNF.) = +		IGFBP3	-0.00300835	0.045521		GSK3A	-0.210982	0.0196143		CCNE1 = -
	MAPK13	0.0380828	0.0081076	-0.00576258	0.624601		CCNE2	0.737791	2.27659e-05	0.0829686	0.300283		AKT1 = +		MYCBP	0.00316166	0.0419469		IER3	-2.75825	0.0443963		CCNE2 = -
	MYC	-0.177023	0.0256622	0.0237434	0.619675		CCNE1	-0.333877	9.3278e-05	-0.056135	0.000754872		BAD = +		NFKB1	-0.00871746	0.00161514		IGF1	1.04614	2.9808e-05		CDKN1C = +
	MYCBP	-0.0529538	0.0363559	-0.0392919	0.0490067		CCNH	-0.816079	0.00917329	-0.0639297	0.207774		BID = -		PDGFRB	0.010573	0.00785493		IGF2 /// INS-IGF2	0.165364	0.00139939		E2F5 = +
	NFKB1	0.0503727	0.0348761	0.0991005	0.111261		CDC25A	-0.770661	6.53673e-05	-0.173987	0.218878		CASP8 = +		PRKCB1	0.0448417	1.77965e-05		IGFBP3	-0.345603	0.00537023		ECM1 = -
	PDGFRB	0.0459507	0.0301939	-0.0105385	0.500924		CDC2	-0.426849	8.846e-05	-0.568392	4.86369e-07		CCNA1 = -		RRAS	-0.00683058	0.0140878		JUN	-0.707072	0.0197555		IER3 = -
	PIK3CA	0.0388151	0.0498276	0.0670045	0.120448		CDC20	-0.111973	0.0187599	-1.12307	1.029e-05		CCNA2 = -		HRAS	-0.0114983	0.0143095		MAP2K1	-0.297364	0.0448868		IGF1 = +
	PRKCB1	-0.526642	1.70553e-05	-0.164976	0.0835718		CDKN1A	2.26047	3.1024e-06	1.77796	0.000522491		CCNB1 = -		MRAS	0.00493996	0.0345254		MAPK8	-0.144794	0.0473234		IGFBP3 = -
	PRKCDBP	0.209767	0.00225642	0.065183	0.192544		CDKN1C	0.0598008	0.00450211	0.0536801	0.0650153		CCND1 = -		RHOC	-0.0208874	1.8275e-05		MYCBP	0.110911	0.0221425		JUN = -
	RAC2	0.0503613	0.0110126	0.0388693	0.0680114		CDKN1B	-0.706201	0.00816832	-0.206171	0.0280104		CCND3 = +		RHOB	-0.0244693	0.000481838		PDGFRB	0.40275	0.0218811		MAPK8 = -
	RASA1	0.211479	0.0039884	0.0604707	0.404963		CDKN2C	0.648909	0.00812916	-0.882217	0.0018803		CCNH = -		TGFBI	-0.0460061	0.00916754		PIK3R1	0.615831	0.0100223		MYCBP = +
	NRAS	-0.0862086	0.0318508	0.0346395	0.500163		CDKN2D	0.0310092	0.0397254	-0.00906777	0.423288		CCNE1 = -		TNFRSF12A	-0.0258108	0.00455969		PRKCB1	2.88748	0.000283028		PDGFRB = +
	RHOC	0.348195	0.00109172	0.220906	0.0301761		CFLAR	0.143793	0.000459788	0.125436	0.00658286		CCNE2 = +		TNFSF9	0.00457025	0.00846965		RAC1	-0.262702	0.00386651		PRKCB1 = +
	RHOH	-0.255677	0.00137247	-0.113301	0.00709766		CTSB	1.37609	4.85179e-05	0.957201	0.000316052		CDC2 = -		TNFAIP6	0.024212	0.0143756		RRAS	-0.547763	0.00411009		RASA1 = -
	RHOA	0.0492334	0.00487597	0.0470364	0.0995148		CUL1	-0.778475	0.00581052	-0.463023	0.0440626		CDC20 = -		TNFSF14	0.00281191	0.0147356		KRAS	-0.690767	0.0380846		RBL2 = +
	RHOG	0.111651	0.0177689	0.0067112	0.878196		CYCS	-0.737669	0.000899423	-0.328278	0.000199901		CDC25A = -						RASA1	-0.387639	0.0243162		SKP2 = -
	TGFBI	0.330582	0.00339902	0.381614	0.00541274		E2F1	-0.412275	0.00270018	-0.287015	0.0501219		CDKN1A = +						RBL1	0.163986	0.00786096		SOS2 = +
	TGFB1I1	0.365454	0.0048159	0.17503	0.0195626		E2F2	-0.217675	0.0467893	0.00908473	0.447715		CDKN1B = -						RBL2	0.173678	0.0374242		FASLG = +
	TNFAIP6	-0.450514	4.03379e-05	-0.0229258	0.789079		E2F3	-0.353924	1.20617e-08	0.113067	0.214551		CDKN1C = +						RHOC	-1.54263	0.0246504		CDKN2A = +
	TNFRSF8	-0.0144878	0.00409128	0.00875412	0.0848172		E2F4	-0.189211	2.22039e-06	-0.13394	0.0190983		CDKN2C = +						SKP2	0.381388	0.011814		CDKN2D = +
	TNFAIP3	0.0795202	0.0131082	0.0457829	0.040239		E2F5	-0.66474	0.0240308	-0.383267	0.00534481		CFLAR = +						SOS2	0.0896556	0.0378247		FOXO3 = +
	TNFSF9	0.0108233	0.0150538	0.0631291	0.0930199		E2F6	-0.76888	0.0283392	0.15888	0.00535739		CTSB = +						TGFBI	-2.05857	0.000520236		IGF2 = +
	TNFRSF1A	0.141502	0.0173903	0.14592	0.0098169		ECM1	1.6802	0.00242554	1.00762	0.00236449		CUL1 = -						TNFAIP6	1.67049	0.0010333		MAP2K1 = -
	TNFRSF13B	0.0118959	0.0291863	-0.0196702	0.521104		ECM2	0.0757288	8.81932e-05	-0.281351	0.142409		CYCS = -						TNFAIP8	-0.553993	0.012967
	TNFAIP3	0.0795202	0.0131082	0.0457829	0.040239		EP300	-0.194803	0.0395665	-0.0462117	0.370344		E2F1 = -						TNFRSF12A	-2.13529	0.0162139
							FADD	0.159673	0.00270247	0.0494332	0.374311		E2F2 = -
							FAS	-2.23274	6.11588e-08	-0.885873	0.000101018		E2F3 = -
							PFAS	-2.11173	0.0014953	-0.615428	0.0487948		E2F4 = -
							GSK3B	0.378683	0.00491517	0.772999	0.0256534		E2F5 = -
							IER3	5.99043	0.000168635	4.94511	0.000176356		E2F6 = -
							IGF1	-0.806382	1.24838e-06	-0.374199	1.17112e-05		ECM1 = +
							IGFBP3	9.2318	1.31454e-08	4.80593	0.000231936		ECM2 = +
							JUN	1.44385	7.2973e-05	0.950461	0.000230297		EP300 = -
							MAPK1	1.33734	0.00234212	1.19431	0.000264394		FADD = +
							MAPK10	0.0615497	0.0153727	-0.177855	0.0329827		FAS = -
							MAPK8	0.123592	0.037833	0.0212958	0.387566		GSK3B = +
							MCL1	-0.339822	0.000150982	0.190587	0.00912925		IER3 = +
							MYCBP	-0.582492	0.000371764	-0.432211	6.20036e-06		IGF1 = -
							MYC	-1.94725	0.0011981	0.261178	0.26226		IGFBP3 = +
							NFKB1	0.5541	1.0455e-05	1.09011	0.0101008		JUN = +
							PDGFRB	0.505458	0.000702738	-0.115924	0.00072577		MAPK1 = +
							PIK3CA	0.426966	3.26608e-05	0.737049	0.033354		MAPK8 = +
							PIK3C3	-0.172467	0.000729819	0.260664	0.120332		MCL1 = -
							PIK3CD	0.230309	0.00185642	-0.0179812	0.437052		MYC = -
							PIK3R1	-0.731378	4.45562e-07	-0.0864515	0.00246781		MYCBP = -
							PRKCB1	-5.79306	7.92529e-10	-1.81474	1.7831e-05		RPAIN = -
							PRKCI	-0.721467	9.98098e-06	-0.0925709	0.202699		PDGFRB = +
							PRKCZ	-0.428331	3.00438e-05	0.128437	0.00883947		PRKCB1 = -
							PRKCD	0.0779617	0.000686039	0.231995	0.00848046		RASA1 = +
							PRKCA	0.909164	0.0102222	0.379862	0.0134834		PTPN11 = -
							PRKCE	-0.0995131	0.0106587	0.0783465	0.0142369		RBL2 = -
							PRKCQ	-0.212986	0.0116345	-0.12422	0.242009		SFN = +
							PRKCH	0.11543	0.0320289	0.175796	0.0240881		SKP1A = -
							PTPN11	-0.141087	0.00251578	0.0527095	0.316175		SKP2 = -
							RAC2	0.553974	0.00119157	0.427563	0.000153395		SOS1 = -
							RAC1	0.348122	0.0160944	0.237009	0.0943526		SOS2 = +
							RASA1	2.32626	1.18233e-06	0.665178	6.3802e-06		TGFBR2 = +
							HRAS	0.763236	0.000100161	0.146099	0.0101361		TNFAIP3 = +
							RRAS	0.136908	0.00115772	0.456451	0.0026523		TNFRSF1A = +
							NRAS	-0.948295	0.00120511	0.381034	0.159717		TNFSF15 = +
							CSDE1 /// NRAS	-0.537576	0.0271317	-0.0397394	0.36332		TNFSF18 = +
							RBL2	-0.240686	0.00206137	-0.095136	0.273438
							RHOA	0.541567	2.00792e-06	0.5174	0.000780234
							RHOC	3.83015	2.41678e-05	2.42996	0.0026609
							RHOQ	0.714063	0.000108404	1.38882	5.1952e-08
							RHOG	1.22816	0.00100645	0.0738232	0.431982
							OR5T2 /// RPAIN	-0.402012	0.00299405	-0.389316	2.15968e-06
							SFN	0.212508	0.02345	-0.139362	0.128321
							SKP1A	-0.306444	0.00180698	-0.760022	1.80223e-05
							SKP2	-1.57319	3.4203e-05	-1.19246	4.80176e-05
							SOS1	-0.0888527	0.00321615	-0.108779	0.105214
							SOS2	0.230595	0.000894928	-0.0139877	0.377523
							TGFBI	3.6364	0.000134359	4.19776	5.14794e-06
							TGFB2	0.203626	0.000195544	0.179255	0.00635265
							TGFBR2	1.95863	0.00639945	1.20625	0.0220248
							TNFRSF1A	1.55652	7.36063e-06	1.60512	0.000258978
							TNFAIP8	0.895713	0.000161746	0.570499	0.000557271
							TNFAIP3	0.874722	0.000476268	0.503612	0.0102827
							TNFSF9	0.119057	0.00122752	0.69442	0.0253117
							TNFRSF1A	1.55652	7.36063e-06	1.60512	0.000258978
							TNFSF15	0.314147	0.0173333	0.14248	0.202455
							TNFSF18	0.27003	0.022321	-0.0106449	0.372548
