# Supplementary material for: Localizing potentially active post-transcriptional regulations in the Ewing's sarcoma gene regulatory network
Source: BMC Syst Biol. 2010 Nov 2;4:146. doi: 10.1186/1752-0509-4-146 (PMC2987883; doi:10.1186/1752-0509-4-146)
Supplement: Additional file 4 — Set of experimental observations. 'Additional file 4.csv' file presents the observation dataset resulting from the statistical analysis of microarray data shown in Additional file 3. [file 1752-0509-4-146-S4.CSV]

EWS_FLI1 = -
mRNA_RAS = +
mRNA_CCNE_ = +
mRNA_NFKB_ = +
mRNA_PIK3C_ = +
mRNA_PIK3R_ = -
mRNA_RAC_ = +
mRNA_RHO_ = +
mRNA_TGFB_ = +
mRNA_TNF_ = +
mRNA_AKT1 = +
mRNA_CDKN1A = +
mRNA_CDKN1C = +
mRNA_CYCS = -
mRNA_E2F5 = -
mRNA_ECM1 = +
mRNA_ECM2 = +
mRNA_FAS = -
mRNA_FASLG = +
mRNA_IER3 = +
mRNA_IGF1 = -
mRNA_IGFBP3 = +
mRNA_JUN = +
mRNA_MAPK8 = +
mRNA_MYC = -
mRNA_MYCBP = -
mRNA_PDGFRB = +
mRNA_PRKCB1 = -
mRNA_RASA1 = +
mRNA_RBL2 = -
mRNA_SKP2 = +
mRNA_SOS2 = +
mRNA_TNFAIP3 = +
mRNA_TNFRSF1A = +
apoptosis = +
cell_cycle_anaphase = -
cell_cycle_G2 = -
cell_cycle_M = -
cell_cycle_S = -
cell_migration = -
