# Supplementary material for: Localizing potentially active post-transcriptional regulations in the Ewing's sarcoma gene regulatory network
Source: BMC Syst Biol. 2010 Nov 2;4:146. doi: 10.1186/1752-0509-4-146 (PMC2987883; doi:10.1186/1752-0509-4-146)
Supplement: Additional file 5 — Results of the constraint-based analysis. 'Additional file 5.xls' contains the results of constraint-based modeling of the extended EWS-FLI1 regulatory network with the integrated experimental observations set. The first column shows the discovered inconsistencies (while analyzing the original interaction network). The following columns display the consistency of the modified network (mRNA nodes included) with the dataset and predictions obtained after the analysis. [file 1752-0509-4-146-S5.XLS]

## Sheet: Sheet1
	Original influence graph (no mRNA nodes)		Modified influence graph: mRNA nodes are included
	Bioquali results (network+set of observations analyzed):		Bioquali results (network+set of observations analyzed):
	Graph nodes number: 163		Graph nodes number: 228
	Graph edges number: 420		Graph edges number: 485
	Number of observations in experiment: 40		Number of observations in experiment: 40
	Prediction number: 0		Prediction number: 31
	Data is not coherent.		Data set is coherent with the graph.
	See inconsistent nodes below.		See predictions below.
			Gene name	Variation	Node type
	(PIK3R.)		((CCNA.):CDK2)	-	Complex
	[Cell Migration]		((CCNA.)^p:CDC2)	-	Complex
			((CCNA.)^p:CDK2)	-	Complex
			(CCNB1:CDC2)	-	Complex
			(CCNB1^p:CDC2)	-	Complex
			CDC2	-	Protein
			ECM1	+	Protein
			ECM2	+	Protein
			FASLG	+	Protein
			IER3	+	Protein
			IGF1	+	Protein
			IGF2	-	Protein
			IGFBP3	-	Protein
			JUN	+	Protein
			mRNA_BCL2	+	mRNA
			mRNA_IGF2	-	mRNA
			mRNA_TGFBR2	+	mRNA
			mRNA_TP53	-	mRNA
			MYCBP	-	Protein
			(PIK3C.)	+	Protein
			PRKCB1	-	Protein
			(RAC.)	-	Family
			(.RAS)	+	Family
			RASA1	+	Protein
			RB1^p	-	Protein
			SKP2	+	Protein
			(TGFB.)	+	Family
			TGFBR2	+	Protein
			(TNF.)	+	Family
			TNFAIP3	+	Protein
			TP73	-	Protein
